# Supplementary material for: A new species of the genus Kamimuria (Plecoptera, Perlidae) from Jiangsu, China with re-description of K.microda Du, 2002
Source: Biodivers Data J. 2024 Nov 18;12:e137424. doi: 10.3897/BDJ.12.e137424 (PMC11589623; doi:10.3897/BDJ.12.e137424)
Supplement: XML Treatment for Kamimuria liyangensis [file BDJ.12.e137424-treatment1.xml]

<!DOCTYPE tp:taxon-treatment
  PUBLIC "-//TaxonX//DTD Taxonomic Treatment Publishing DTD v0 20100105//EN" "tax-treatment-NSO.dtd">
<tp:taxon-treatment xmlns:tp="http://www.plazi.org/taxpub"><tp:treatment-meta><mixed-citation publication-type="journal"><person-group><name><surname>Zeng</surname><given-names>Liang-Liang</given-names></name><name><surname>Huo</surname><given-names>Qing-Bo</given-names></name><name><surname>Du</surname><given-names>Yu-Zhou</given-names></name></person-group><article-title>A new species of the genus <italic><tp:taxon-name><tp:taxon-name-part taxon-name-part-type="genus" reg="Kamimuria">Kamimuria</tp:taxon-name-part></tp:taxon-name></italic> (<tp:taxon-name><tp:taxon-name-part taxon-name-part-type="order">Plecoptera</tp:taxon-name-part></tp:taxon-name>, <tp:taxon-name><tp:taxon-name-part taxon-name-part-type="family">Perlidae</tp:taxon-name-part></tp:taxon-name>) from Jiangsu, China with re-description of <italic><tp:taxon-name><tp:taxon-name-part taxon-name-part-type="genus" reg="Kamimuria">K.</tp:taxon-name-part><tp:taxon-name-part taxon-name-part-type="species" reg="microda">microda</tp:taxon-name-part></tp:taxon-name></italic> Du, 2002</article-title><source>Biodivers Data J</source><day>18</day><month>11</month><year>2024</year><volume>12</volume><pub-id pub-id-type="doi">10.3897/BDJ.12.e137424</pub-id></mixed-citation></tp:treatment-meta><tp:nomenclature><tp:taxon-name>
            <object-id xmlns:xlink="http://www.w3.org/1999/xlink" content-type="arpha" xlink:type="simple">1E664398-5BF5-5217-A11C-EC82D222B2C7</object-id>
            <tp:taxon-name-part taxon-name-part-type="genus">Kamimuria</tp:taxon-name-part>
            <tp:taxon-name-part taxon-name-part-type="species">liyangensis</tp:taxon-name-part>
            <object-id xmlns:xlink="http://www.w3.org/1999/xlink" content-type="zoobank" xlink:type="simple" object-id-type="ZooBank">1F9CAA08-2593-43C7-AC92-977D0FCBB133</object-id>
          </tp:taxon-name><tp:taxon-status xmlns:xlink="http://www.w3.org/1999/xlink" xlink:type="simple">sp. nov.</tp:taxon-status></tp:nomenclature><tp:treatment-sec sec-type="materials"><title>Materials</title><list list-type="alpha-lower" list-content="occurrences"><list-item><p><bold>Type status:</bold> <named-content xmlns:xlink="http://www.w3.org/1999/xlink" content-type="dwc:typeStatus" xlink:type="simple">Holotype</named-content>. <bold>Occurrence:</bold> recordedBy: <named-content xmlns:xlink="http://www.w3.org/1999/xlink" content-type="dwc:recordedBy" xlink:type="simple">Qing-Bo Huo, Peng Gao</named-content>; individualCount: <named-content xmlns:xlink="http://www.w3.org/1999/xlink" content-type="dwc:individualCount" xlink:type="simple">1</named-content>; sex: <named-content xmlns:xlink="http://www.w3.org/1999/xlink" content-type="dwc:sex" xlink:type="simple">male</named-content>; lifeStage: <named-content xmlns:xlink="http://www.w3.org/1999/xlink" content-type="dwc:lifeStage" xlink:type="simple">adult</named-content>; <bold>Taxon:</bold> kingdom: <named-content xmlns:xlink="http://www.w3.org/1999/xlink" content-type="dwc:kingdom" xlink:type="simple"><tp:taxon-name><tp:taxon-name-part taxon-name-part-type="kingdom">Animalia</tp:taxon-name-part></tp:taxon-name></named-content>; phylum: <named-content xmlns:xlink="http://www.w3.org/1999/xlink" content-type="dwc:phylum" xlink:type="simple"><tp:taxon-name><tp:taxon-name-part taxon-name-part-type="phylum">Arthropoda</tp:taxon-name-part></tp:taxon-name></named-content>; class: <named-content xmlns:xlink="http://www.w3.org/1999/xlink" content-type="dwc:class" xlink:type="simple"><tp:taxon-name><tp:taxon-name-part taxon-name-part-type="class">Insecta</tp:taxon-name-part></tp:taxon-name></named-content>; order: <named-content xmlns:xlink="http://www.w3.org/1999/xlink" content-type="dwc:order" xlink:type="simple"><tp:taxon-name><tp:taxon-name-part taxon-name-part-type="order">Plecoptera</tp:taxon-name-part></tp:taxon-name></named-content>; family: <named-content xmlns:xlink="http://www.w3.org/1999/xlink" content-type="dwc:family" xlink:type="simple"><tp:taxon-name><tp:taxon-name-part taxon-name-part-type="family">Perlidae</tp:taxon-name-part></tp:taxon-name></named-content>; genus: <named-content xmlns:xlink="http://www.w3.org/1999/xlink" content-type="dwc:genus" xlink:type="simple"><tp:taxon-name><tp:taxon-name-part taxon-name-part-type="genus">Kamimuria</tp:taxon-name-part></tp:taxon-name></named-content>; <bold>Location:</bold> country: <named-content xmlns:xlink="http://www.w3.org/1999/xlink" content-type="dwc:country" xlink:type="simple">China</named-content>; stateProvince: <named-content xmlns:xlink="http://www.w3.org/1999/xlink" content-type="dwc:stateProvince" xlink:type="simple">Jiangsu Province</named-content>; county: <named-content xmlns:xlink="http://www.w3.org/1999/xlink" content-type="dwc:county" xlink:type="simple">Liyang</named-content>; locality: <named-content xmlns:xlink="http://www.w3.org/1999/xlink" content-type="dwc:locality" xlink:type="simple">“Nanshan Bamboo Sea”</named-content>; <bold>Identification:</bold> identifiedBy: <named-content xmlns:xlink="http://www.w3.org/1999/xlink" content-type="dwc:identifiedBy" xlink:type="simple">Qing-Bo Huo</named-content>; <bold>Event:</bold> year: <named-content xmlns:xlink="http://www.w3.org/1999/xlink" content-type="dwc:year" xlink:type="simple">2018</named-content>; month: <named-content xmlns:xlink="http://www.w3.org/1999/xlink" content-type="dwc:month" xlink:type="simple">5</named-content>; day: <named-content xmlns:xlink="http://www.w3.org/1999/xlink" content-type="dwc:day" xlink:type="simple">28</named-content>; <bold>Record Level:</bold> institutionID: <named-content xmlns:xlink="http://www.w3.org/1999/xlink" content-type="dwc:institutionID" xlink:type="simple">ICYZU</named-content></p></list-item><list-item><p><bold>Type status:</bold> <named-content xmlns:xlink="http://www.w3.org/1999/xlink" content-type="dwc:typeStatus" xlink:type="simple">Paratype</named-content>. <bold>Occurrence:</bold> individualCount: <named-content xmlns:xlink="http://www.w3.org/1999/xlink" content-type="dwc:individualCount" xlink:type="simple">3</named-content>; sex: <named-content xmlns:xlink="http://www.w3.org/1999/xlink" content-type="dwc:sex" xlink:type="simple">male</named-content>; lifeStage: <named-content xmlns:xlink="http://www.w3.org/1999/xlink" content-type="dwc:lifeStage" xlink:type="simple">adult</named-content>; <bold>Taxon:</bold> kingdom: <named-content xmlns:xlink="http://www.w3.org/1999/xlink" content-type="dwc:kingdom" xlink:type="simple"><tp:taxon-name><tp:taxon-name-part taxon-name-part-type="kingdom">Animalia</tp:taxon-name-part></tp:taxon-name></named-content>; phylum: <named-content xmlns:xlink="http://www.w3.org/1999/xlink" content-type="dwc:phylum" xlink:type="simple"><tp:taxon-name><tp:taxon-name-part taxon-name-part-type="phylum">Arthropoda</tp:taxon-name-part></tp:taxon-name></named-content>; class: <named-content xmlns:xlink="http://www.w3.org/1999/xlink" content-type="dwc:class" xlink:type="simple"><tp:taxon-name><tp:taxon-name-part taxon-name-part-type="class">Insecta</tp:taxon-name-part></tp:taxon-name></named-content>; order: <named-content xmlns:xlink="http://www.w3.org/1999/xlink" content-type="dwc:order" xlink:type="simple"><tp:taxon-name><tp:taxon-name-part taxon-name-part-type="order">Plecoptera</tp:taxon-name-part></tp:taxon-name></named-content>; family: <named-content xmlns:xlink="http://www.w3.org/1999/xlink" content-type="dwc:family" xlink:type="simple"><tp:taxon-name><tp:taxon-name-part taxon-name-part-type="family">Perlidae</tp:taxon-name-part></tp:taxon-name></named-content>; genus: <named-content xmlns:xlink="http://www.w3.org/1999/xlink" content-type="dwc:genus" xlink:type="simple"><tp:taxon-name><tp:taxon-name-part taxon-name-part-type="genus">Kamimuria</tp:taxon-name-part></tp:taxon-name></named-content>; <bold>Location:</bold> country: <named-content xmlns:xlink="http://www.w3.org/1999/xlink" content-type="dwc:country" xlink:type="simple">China</named-content>; stateProvince: <named-content xmlns:xlink="http://www.w3.org/1999/xlink" content-type="dwc:stateProvince" xlink:type="simple">Jiangsu Province</named-content>; county: <named-content xmlns:xlink="http://www.w3.org/1999/xlink" content-type="dwc:county" xlink:type="simple">Liyang</named-content>; locality: <named-content xmlns:xlink="http://www.w3.org/1999/xlink" content-type="dwc:locality" xlink:type="simple">“Nanshan Bamboo Sea”</named-content>; <bold>Identification:</bold> identifiedBy: <named-content xmlns:xlink="http://www.w3.org/1999/xlink" content-type="dwc:identifiedBy" xlink:type="simple">Qing-Bo Huo</named-content>; <bold>Event:</bold> year: <named-content xmlns:xlink="http://www.w3.org/1999/xlink" content-type="dwc:year" xlink:type="simple">2018</named-content>; month: <named-content xmlns:xlink="http://www.w3.org/1999/xlink" content-type="dwc:month" xlink:type="simple">5</named-content>; day: <named-content xmlns:xlink="http://www.w3.org/1999/xlink" content-type="dwc:day" xlink:type="simple">28</named-content>; <bold>Record Level:</bold> institutionID: <named-content xmlns:xlink="http://www.w3.org/1999/xlink" content-type="dwc:institutionID" xlink:type="simple">ICYZU</named-content></p></list-item></list></tp:treatment-sec><tp:treatment-sec sec-type="Description"><title>Description</title><p><bold>Male</bold>. Colouration generally brown to dark brown (Due to being preserved in alcohol, the colours in the specimens appear faded in the photograph). Head pale yellow with black marking covering ocellar area (Fig. <xref ref-type="fig" rid="F12055523">1</xref>A). Antennae and palpi dark brown. Pronotum dark brown with darker rugosities, anterior margin and stripes along median suture darker. Legs yellow brown with dark knees. Wings membrane grey, veins brown.</p><p>Tergum 1–8 unmodified (Fig. <xref ref-type="fig" rid="F12055523">1</xref>B). Tergum 9 centre with sensilla basiconica. Hemitergal lobe slender, hook-like, apex slightly re-curved and nearly reaching the posterior margin of tergum 9.</p><p>Penis membranous (Fig. <xref ref-type="fig" rid="F12055527">2</xref>), with a ring-shaped group of large spines at the tip, interrupted by a spongy membranous projection in the middle. The base of the penis on the dorsal side is densely covered with small dot-like spines.</p><p><bold>Female, egg and nymph</bold>: Unknown.</p></tp:treatment-sec><tp:treatment-sec sec-type="Etymology"><title>Etymology</title><p>The specific name refers to the type locality, Liyang City.</p></tp:treatment-sec><tp:treatment-sec sec-type="Distribution"><title>Distribution</title><p>This species is known only from the type locality, Liyang City of Jiangsu Province.</p></tp:treatment-sec><tp:treatment-sec sec-type="Taxon discussion"><title>Taxon discussion</title><p>The penis of the new species is similar to that of <italic><tp:taxon-name><tp:taxon-name-part taxon-name-part-type="genus" reg="Kamimuria">K.</tp:taxon-name-part><tp:taxon-name-part taxon-name-part-type="species" reg="hainana">hainana</tp:taxon-name-part></tp:taxon-name></italic>, Li, Wang &amp; Yu, 2012 (see figs. 2–10 in <xref ref-type="bibr" rid="B12222893">Li et al. (2012)</xref>). Both species possess a spiny-free membranous region at the apex of the dorsal side of the endophallus, while the base is densely covered with small spines. Additionally, the ventral side of the endophallus features a spiny-free membranous area. However, in <italic><tp:taxon-name><tp:taxon-name-part taxon-name-part-type="genus" reg="Kamimuria">K.</tp:taxon-name-part><tp:taxon-name-part taxon-name-part-type="species" reg="hainana">hainana</tp:taxon-name-part></tp:taxon-name></italic>, the basal spinule patch is divided by a funnel-shaped area on the dorsal surface, terminating subapically. The spines on the two lobes form a heart-shaped ring when viewed from the ventral side. In <italic><tp:taxon-name><tp:taxon-name-part taxon-name-part-type="genus" reg="Kamimuria">K.</tp:taxon-name-part><tp:taxon-name-part taxon-name-part-type="species" reg="liyangensis">liyangensis</tp:taxon-name-part></tp:taxon-name></italic>, the dorsal side of the penis base is densely covered with small, dot-like spines. In the ventral view, there is a ring-shaped group of large spines at the tip, interrupted in the centre by a spongy, membranous projection. Currently, this new species is only known to inhabit Liyang City, Jiangsu Province, China. This discovery marks the first record of the <italic><tp:taxon-name><tp:taxon-name-part taxon-name-part-type="genus" reg="Kamimuria">Kamimuria</tp:taxon-name-part></tp:taxon-name></italic> in Jiangsu Province, enriching the study of insect diversity in the region.</p></tp:treatment-sec><tp:treatment-sec><!--Section generated to contain objects referenced in tp:taxon-treatment.--><fig id="F12055523" position="float" orientation="portrait"><object-id xmlns:xlink="http://www.w3.org/1999/xlink" content-type="arpha" xlink:type="simple">C30DFFAD-5C0A-58D1-BF46-F6A272FFCCA7</object-id><object-id xmlns:xlink="http://www.w3.org/1999/xlink" content-type="doi" xlink:type="simple">10.3897/BDJ.12.e137424.figure1</object-id><label>Figure 1.</label><caption><p><italic><tp:taxon-name><tp:taxon-name-part taxon-name-part-type="genus" reg="Kamimuria">Kamimuria</tp:taxon-name-part><tp:taxon-name-part taxon-name-part-type="species" reg="liyangensis">liyangensis</tp:taxon-name-part></tp:taxon-name></italic> sp. nov. (holotype, male). <bold>A</bold> head and pronotum, dorsal view; <bold>B</bold> terminalia, dorsal view.</p></caption><graphic xmlns:xlink="http://www.w3.org/1999/xlink" xlink:href="bdj-12-e137424-g001.png" position="float" id="oo_1134119.png" orientation="portrait" xlink:type="simple"><uri content-type="original_file" xlink:type="simple">https://binary.pensoft.net/fig/1134119</uri></graphic></fig><fig id="F12055527" position="float" orientation="portrait"><object-id xmlns:xlink="http://www.w3.org/1999/xlink" content-type="arpha" xlink:type="simple">6E495AF9-4302-5E9D-91B8-82E5EC40C673</object-id><object-id xmlns:xlink="http://www.w3.org/1999/xlink" content-type="doi" xlink:type="simple">10.3897/BDJ.12.e137424.figure2</object-id><label>Figure 2.</label><caption><p><italic><tp:taxon-name><tp:taxon-name-part taxon-name-part-type="genus" reg="Kamimuria">Kamimuria</tp:taxon-name-part><tp:taxon-name-part taxon-name-part-type="species" reg="liyangensis">liyangensis</tp:taxon-name-part></tp:taxon-name></italic> sp. nov. (holotype, male). <bold>A</bold> penis, ventral view; <bold>B</bold> penis, lateral view; <bold>C</bold> penis, dorsal view; <bold>D</bold> apex of everted endophallus, ventral view.</p></caption><graphic xmlns:xlink="http://www.w3.org/1999/xlink" xlink:href="bdj-12-e137424-g002.png" position="float" id="oo_1134123.png" orientation="portrait" xlink:type="simple"><uri content-type="original_file" xlink:type="simple">https://binary.pensoft.net/fig/1134123</uri></graphic></fig></tp:treatment-sec><ref-list><ref id="B12222893"><element-citation xmlns:xlink="http://www.w3.org/1999/xlink" publication-type="article" xlink:type="simple"><person-group person-group-type="author"><name name-style="western"><surname>Li</surname><given-names>W. H</given-names></name><name name-style="western"><surname>W</surname><given-names>L. H</given-names></name><name name-style="western"><surname>Y</surname><given-names>H</given-names></name></person-group><year>2012</year><article-title>First record of <italic><tp:taxon-name><tp:taxon-name-part taxon-name-part-type="genus" reg="Kamimuria">Kamimuria</tp:taxon-name-part></tp:taxon-name></italic> (<tp:taxon-name><tp:taxon-name-part taxon-name-part-type="order">Plecoptera</tp:taxon-name-part></tp:taxon-name>: <tp:taxon-name><tp:taxon-name-part taxon-name-part-type="family">Perlidae</tp:taxon-name-part></tp:taxon-name>) from Hainan Island of China, with description of <italic><tp:taxon-name><tp:taxon-name-part taxon-name-part-type="genus" reg="Kamimuria">K.</tp:taxon-name-part><tp:taxon-name-part taxon-name-part-type="species" reg="hainana">hainana</tp:taxon-name-part></tp:taxon-name></italic> n. sp.</article-title><source>Zootaxa</source><volume>3500</volume><fpage>84</fpage><lpage>88</lpage></element-citation></ref></ref-list></tp:taxon-treatment>
